# Supplementary material for: Fertility preservation in transgender and non-binary adolescents and young adults
Source: PLoS One. 2022 Mar 11;17(3):e0265043. doi: 10.1371/journal.pone.0265043 (PMC8916634; doi:10.1371/journal.pone.0265043)
Supplement: S1 Data — (XLSX) [file pone.0265043.s001.xlsx]

## Sheet: Collated & Graphs
Patients not included:
GENREI-021	does not identify as transgender or gender-nonconforming
018, 044, 082, 132, 141, 188, 189, 190	Less than 10yo at time of initial visit
			Excluded:	52
		8	Prepubertal	068, 100, 178, 191, 012, 096, 155, 165
		27	Not interested in or not beginning gender-affirming therapy	008, 024, 030, 041, 099, 121, 122, 123, 126, 127, 137, 141, 156, 040, 046, 069, 078, 134, 175, 180, 061, 081, 109, 111, 047, 048, 158, (083 due to active SI)
Total patients:	184	17	Already receiving gender-affirming therapy at time of initial visit	010, 026, 062, 063, 076, 084, 085, 116, 131, 135, 138, 172, 119, 150, 090, 095, 161
F-to-M (n=107)	107
F-to-nonbinary (n=15)	15
M-to-F (n=51)	51
M-to-nonbinary (n=11)	11
Assigned female at birth:	122
F-to-M	107	001, 005, 007, 009, 010, 016, 019, 022, 024, 025, 026, 028, 029, 030, 031, 032, 036, 037, 038, 039, 042, 045, 046, 047, 050, 051, 052, 053, 054, 056, 057, 058, 060, 062, 066, 067, 070, 072, 074, 075, 077, 079, 080, 086, 087, 088, 089, 090, 091, 092, 094, 095, 097, 098, 099, 101, 106, 107, 111, 112, 114, 115, 120, 124, 128, 129, 130, 131, 133, 134, 135, 136, 140, 142, 144, 145, 146, 147, 149, 150,…
F-to-nonbinary/fluid	10	109, 175, 179, 059, 078, 081, 117, 122, 137, 181
F-to-M/nonbinary/fluid	4	049, 063, 073, 127
F-to-F/nonbinary/fluid	0
F-to-nonconforming	1	013
Assigned male at birth	62
M-to-F	51	002, 003, 004, 006, 011, 012, 014, 015, 017, 020, 023, 027, 034, 035, 041, 043, 048, 064, 065, 068, 076, 084, 085, 093, 096, 100, 102, 103, 104, 108, 110, 113, 116, 118, 119, 125, 126, 138, 139, 143, 148, 151, 160, 162, 165, 170, 171, 173, 177, 186, 191
M-to-nonbinary/fluid	6	061, 083, 069, 105, 121, 187
M-to-M/nonbinary/fluid	1	40
M-to-F/nonbinary/fluid	4	008, 033, 071, 123
M-to-nonconforming	0
REI discussed (Y)		132	REI discussed (n=132)	001, 002, 003, 004, 005, 006, 007, 009, 011, 012, 013, 014, 015, 016, 017, 019, 020, 022, 023, 025, 028, 031, 033, 034, 035, 036, 037, 038, 039, 043, 045, 047, 048, 049, 050, 051, 052, 053, 054, 056, 057, 059, 061, 064, 065, 066, 070, 071, 073, 075, 077, 079, 080, 081, 086, 087, 088, 089, 090, 091, 092, 093, 094, 095, 096, 097, 098, 101, 102, 103, 105, 106, 107, 108, 109, 110, 111, 112, 113, 115,…
REI not discussed (N)		15	No documented REI discussion (n=15)	027, 029, 032, 042, 058, 060, 067, 072, 074, 104, 114, 125, 130, 149, 182
Reasons REI not discussed:	37		No documented REI discussion & don't meet clinical criteria for fertility discussion (n=38)
		4	Pre-pubertal (n=4)	068, 100, 178, 191(also 191 was too overwhelmed)
		13	Not beginning cross-sex hormones and/or puberty blocker (n=13)	008, 024, 030, 041, 099, 121, 122, 123, 126, 127, 137, 141, 156
		12	Initial visit after medical/surgical intervention by other provider (n=12)	010, 026, 062, 063, 076, 084, 085, 116, 131, 135, 138, 172
		1	Discussion deferred due to active SI (n=1)	083
		7	Not interested in cross-sex hormones (n=7)	040, 046, 069, 078, 134, 175, 180
		1	Already underwent sperm banking at initial visit (n=1)	119
ONLY including patients who met inclusion criteria
REI discussed (Y)		117	REI discussed (n=117)	0.886364
REI not discussed (N)		15	No documented REI discussion (n=16)	0.897959
Excluded if: pre-pubertal, not beginning hormone therapy, initial visit after medical/surgical intervention by other provider
Of patients with documented discussion of fertility			Reasons add up to greater than total because some had multiple reasons given
Referral placed (n=41)	41	0.350427	002, 003, 009, 015, 016, 019, 020, 022, 025, 028, 035, 039, 050, 051, 052, 053, 059, 064, 065, 071, 079, 093, 097, 102, 105, 108, 110, 118, 139, 145, 147, 148, 151, 154, 157, 160, 173, 183, 185, 187, 192
Referral not placed (n=91)	91		001, 004, 005, 006, 007, 011, 012, 013, 014, 017, 023, 031, 033, 034, 036, 037, 038, 043, 045, 047, 048, 049, 054, 056, 057, 061, 066, 070, 073, 075, 077, 080, 081, 086, 087, 088, 089, 090, 091, 092, 094, 095, 096, 098, 101, 103, 106, 107, 109, 111, 112, 113, 115, 117, 120, 124, 128, 129, 133, 136, 140, 142, 143, 144, 146, 150, 152, 153, 155, 158, 159, 161, 162, 163, 164, 165, 166, 167, 168, 169,…
Reasons REI referral not placed:		1	Unable to be seen for follow-up due to insurance change	162,
		1	Patient overwhelmed, deferred	129,
		1	Lost to follow-up	007,
		1	Family independently sought facilities, no referral required	011,
		1	Idea of masturbation for semen collection too traumatizing	043,
		1	Not interested in having biological children	075,
		3	Not interested in having children	036, 043, 166,
		3	Not ready for social/medical transition	047, 048, 158
		1	Not planning on long-term use of cross-sex hormones	073,
		1	Already receiving pubertal blocker at time of initial visit	150,
		3	Already receiving cross-sex hormones upon initial visit	090, 095, 161
		4	Pre-pubertal	012, 096, 155, 165
		2	Not interested in cross-sex hormones	061, 081
		1	Saw REI prior to initial Gender appointment	088,
		2	Not beginning cross-sex hormones	109, 111
		31	Patient/family declined	005, 017, 031, 033, 034, 037, 056, 070, 077, 094, 095, 098, 103, 106, 115, 117, 136, 140, 143, 150, 152, 153, 159, 161, 167, 168, 174, 177, 179, 181, 055, 193
		38	Not documented	001, 004, 006, 013, 014, 023, 038, 045, 049, 054, 057, 066, 080, 082, 086, 087, 089, 091, 092, 101, 107, 112, 113, 120, 124, 128, 133, 142, 144, 146, 163, 164, 169, 170, 171, 176, 184, 186
REI consultation appointment (Y)	15	015, 020, 022, 035, 039, 052, 059, 079, 088, 102, 105, 110, 118, 139, 187		One made appointment without referral
No REI consultation appointment (N)	26	002, 003, 009, 016, 019, 025, 028, 050, 051, 053, 064, 065, 071, 093, 097, 108, 145, 147, 148, 151, 154, 157, 160, 173, 183, 185
Reasons never made appointment
		2	not interested in having biological children	093, 097
	0.365854	19	Unknown	002, 003, 009, 016, 025, 028, 050, 051, 053, 064, 071, 185, 183 173, 160, 154, 147, 145, 192
		1	concern about delay in treatment	019,
		3	Gamete preservation performed without consultation appointment (sperm-banking)	065, 108, 151
		2	Family/patient not interested	157, 148
Fertility preservation performed (Y)	9		Pending: GENREI-052, GENREI-187, GENREI-139
Did not undergo fertility preservation (N)
Type of procedure:
2	Oocyte retrieval (n=2)			022, 052
6	Sperm cryopreservation (n=6)			035, 065, 108, 118, 119, 139, 151			(though 119 done prior to initial visit)
1	Electroejaculation under anesthesia (n=1)			105,
123	No fertility preservation performed (n=123)			011, 020, 039, 059, 088, 102, 110
Reason for no gamete preservation:
		1	attempted but too nervous	011,
		1	proceed with other treatments	039,
		1	not interested, may consider stopping T in future for oocyte retrieval	059,
		1	do not want to allow for pubertal progression in order to preserve sperm	102,
		6	unknown	015, 020, 052, 088, 110, 187
Reasons cited for declining fertility preservation (at any time point)
1	May consider stopping hormones for future gamete preservation			059,
3	Concern about delay in treatment			019, 039, 102
1	Idea of masturbation for semen collection too traumatizing			043,
3	Not interested in having biological children			075, 093, 097
3	Not interested in having children			036, 043, 166,
1	Not planning on long-term use of cross-sex hormones			073,
Totals	Transfeminine	Transmasculine	Non-binary
184	51	107	26	Patients seen in Gender clinic
132	36	85	11	Met clinical criteria for fertility discussion
117	33	73	11	Documented discussion of fertility
117	33	73	11	Offered referral for FP
41	17	20	4	Accepted referral for FP
15	7	5	3	Seen in formal consultation for FP
9	6	2	1	Underwent fertility preservation procedure
0.0681818	0.166667	0.0235294	0.0909091
Totals	Transfeminine	Transmasculine	Non-binary
184	51	107	26	Seen in Gender clinic
132	36	85	11	Met FP disussion criteria			Seen in clinic (n=132)
117	33	73	11	Documented offer of referral			Discussion (n=117)
41	17	20	4	Accepted referral			Referral (n=41)
15	7	5	3	FP consult			Consultation (n=15)
9	6	2	1	Underwent FP procedure			Procedure (n=9)
0.0681818	0.166667	0.0235294	0.0909091

## Sheet: Included
Identifier	Assigned Gender	Affirmed Gender	DOB	Date of initial visit	Age at initial visit (years)	Insurance Type	REI discussed? (1 = y, 0 = n)	Referral placed? (1 = y, 0 = n)	If not, reason for refusal	REI appointment made? (1 = y, 0 = n)	If reason for no appointment	REI appointment kept? (1 = y, 0 = n)	Fertility preservation procedure performed? (1 = y, 0 = n)	if reason for no procedure	Type of procedure
GENREI-001	F	M	2000-11-18	2017-10-25	16	Private	1	0	unknown
GENREI-002	M	F	2002-09-20	2017-05-03	14	Public	1	1		0	unknown
GENREI-003	M	F	2001-03-27	2018-05-23	17	Public	1	1		0	unknown
GENREI-004	M	F	2001-11-19	2018-02-23	16	Private	1	0	not specified
GENREI-005	F	M	2001-10-24	2018-02-23	16	Private	1	0	family to discuss
GENREI-006	M	F	2003-04-16	2015-04-30	12	Public	1	0	not specified
GENREI-007	F	M	2000-05-30	2017-07-19	17	Private	1	0	lost to follow-up
GENREI-009	F	M	2002-06-20	2016-07-20	14	Private	1	1		0	unknown
GENREI-011	M	F	2003-12-29	2016-08-16	12	Private	1	0	family independently sought faclities, no referral required	0		0	0	attempted sperm-banking but too nervous
GENREI-013	F	non-conforming	1997-02-27	2018-08-03	21	Private	1	0
GENREI-014	M	F	2005-09-11	2018-01-26	12	Private	1	0
GENREI-015	M	F	2000-11-28	2018-07-20	17	Private	1	1		1		1	0	unknown
GENREI-016	F	M	2001-02-12	2018-07-18	17	Private	1	1		0	unknown
GENREI-017	M	F	2001-01-18	2017-09-20	16	Public	1	0	family declined
GENREI-019	F	M	2003-05-03	2017-07-19	14	Private	1	1		0	concern about delay in beginning treatment
GENREI-020	M	F	2000-03-30	2018-06-08	18	Private	1	1		1		1	0	unknown
GENREI-022	F	M	2000-07-28	2017-09-22	17	Private	1	1		1		1	1		oocyte retrieval
GENREI-023	M	F	2005-01-26	2018-07-27	13	Private	1	0
GENREI-025	F	M	2004-12-01	2017-12-18	13	Private	1	1		0	unknown
GENREI-027	M	F	2000-08-08	2018-08-22	18	Private	0
GENREI-028	F	M	2005-02-22	2018-09-07	13	Private	1	1		0	unknown
GENREI-029	F	M	2002-08-18	2016-10-05	14	Public	0
GENREI-031	F	M	2003-05-29	2017-02-08	13	Private	1	0	family declined
GENREI-032	F	M	2007-01-21	2018-02-21	11	Public	0
GENREI-033	M	F/nonbinary	2002-11-22	2018-03-23	15	Public	1	0	not interested
GENREI-034	M	F	2000-04-07	2018-05-23	18	Private	1	0	not interested (patient)
GENREI-035	M	F	2003-06-25	2018-09-21	15	Private	1	1		1		1	1		sperm preservation
GENREI-036	F	M	2001-07-11	2017-05-31	15	Private	1	0	does not want children
GENREI-037	F	M	1999-03-06	2018-05-11	19	Private	1	0	patient declined
GENREI-038	F	M	2005-02-04	2018-05-30	13	Public	1	0	unknown
GENREI-039	F	M	1997-10-25	2017-03-29	19	Private	1	1		1		1	0	proceed with other treatments
GENREI-042	F	M	2003-10-28	2017-12-27	14	Public	0
GENREI-043	M	F	1998-06-11	2016-07-26	18	Private	1	0	Not planning on having children; idea of masturbation for semen collection too traumatizing
GENREI-045	F	M	2000-12-02	2017-02-08	16	Private	1	0	unknown
GENREI-049	F	M/fluid	2003-01-19	2017-11-29	14	Private	1	0	unknown
GENREI-050	F	M	2002-01-23	2015-10-15	13	Private	1	1		0	unknown
GENREI-051	F	M	2002-02-26	2018-09-21	16	Private	1	1		0	unknown
GENREI-052	F	M	2002-06-30	2018-10-05	16	Private	1	1		1		1	1	around 3/20/2019	oocyte cryopreservation
GENREI-053	F	M	2000-11-09	2017-02-08	16	Private	1	1		0	unknown
GENREI-054	F	M	2001-03-16	2018-05-25	17	Public	1	0
GENREI-055	F	M	2006-12-11	2019-02-06	12	Public	1	0	patient declined
GENREI-056	F	M	2001-03-08	2017-07-19	16	Private	1	0	deferred by family
GENREI-057	F	M	2004-01-29	2018-08-17	14	Private	1	0	unknown
GENREI-058	F	M	2003-09-06	2018-09-07	15	Private	0
GENREI-059	F	nonbinary	2002-01-18	2017-04-19	15	Private	1	1		1		1	0	not interested at this time, may consider stopping T in future for oocyte retrieval
GENREI-060	F	M	2003-11-05	2017-11-15	14	Private	0
GENREI-064	M	F	2001-06-14	2018-10-05	17	Private	1	1		0	unknown
GENREI-065	M	F	2005-07-21	2018-08-22	13	Private	1	1		0	did sperm banking without office consult appointment				attempting sperm banking, no consult appointment made to date
GENREI-066	F	M	2006-06-10	2017-11-01	11	Private	1	0	unknown
GENREI-067	F	M	2003-03-05	2016-06-23	13	Private	0
GENREI-070	F	M	2000-05-19	2018-05-30	18	Public	1	0	patient declined
GENREI-071	M	F/nonbinary	1997-04-15	2017-12-27	20	Private	1	1		0	unknown
GENREI-072	F	M	2001-08-27	2017-03-29	15	Private	0
GENREI-073	F	M/nonbinary	2001-11-07	2018-05-11	16	Private	1	0	not planning on long-term use of cross-sex hormones
GENREI-074	F	M	2003-07-09	2017-11-01	14	Public	0
GENREI-075	F	M	1999-08-11	2016-02-18	16	Private	1	0	does not care about having biological children (many family members adopted)
GENREI-077	F	M	2002-09-02	2018-07-20	15	Private	1	0	family declined
GENREI-079	F	M	2001-02-16	2018-03-09	17	Private	1	1		1		0		unknown
GENREI-080	F	M	2000-01-20	2016-09-07	16	Public	1	0	unknown
GENREI-086	F	M	2004-01-10	2017-11-29	13	Public	1	0	unknown
GENREI-087	F	M	2001-03-27	2017-05-10	16	Private	1	0	unknown
GENREI-088	F	M	2002-03-03	2016-07-18	14	Private	1	0	saw REI prior to initial Gender appointment	1		1	0	unknown
GENREI-089	F	M	2000-09-29	2018-03-09	17	Public	1	0	unknown
GENREI-091	F	M	2001-03-13	2017-06-07	16	Public	1	0	Unknown
GENREI-092	F	M	1998-06-10	2017-07-05	19	Public	1	0	unknown
GENREI-093	M	F	2000-12-06	2016-05-19	15	Private	1	1		0	not interested in having biological children
GENREI-094	F	M	2000-10-29	2017-05-17	16	Public	1	0	patient declined
GENREI-097	F	M	2001-05-11	2017-05-17	16	Public	1	1		0	not interested in having biological children
GENREI-098	F	M	2003-05-24	2018-01-03	14	Private	1	0	patient declined
GENREI-101	F	M	2002-01-30	2018-07-20	16	Public	1	0
GENREI-102	M	F	2006-02-28	2017-11-15	11	Private	1	1		1		1	0	do not want to allow for pubertal progression in order to preserve sperm
GENREI-103	M	F	2001-05-18	2018-06-01	17	Private	1	0	patient declined
GENREI-104	M	F	2006-06-07	2017-10-04	11	Public	0
GENREI-105	M	nonbinary	1998-09-24	2018-05-25	19	Private	1	1		1		1	1		electroejaculation under anesthesia
GENREI-106	F	M	2002-04-21	2018-09-12	16	Private	1	0	patient declined
GENREI-107	F	M	2001-07-26	2018-03-07	16	Public	1	0	unknown
GENREI-108	M	F	2001-01-11	2018-04-27	17	Private	1	1		0	sperm banking without office consult appointment	0	1		semen sample collection, no office consultation
GENREI-110	M	F	2003-02-18	2018-06-08	15	Private	1	1		1		1	0
GENREI-112	F	M	2002-06-17	2017-10-25	15	Private	1	0	unknown
GENREI-113	M	F	2002-04-13	2017-10-25	15	Public	1	0	unknown
GENREI-114	F	M	2003-09-15	2017-12-06	14	Public	0
GENREI-115	F	M	2003-09-06	2018-01-17	14	Public	1	0	family declined
GENREI-117	F	nonbinary	2001-06-22	2017-03-29	15	Private	1	0	family declined
GENREI-118	M	F	2001-02-07	2018-06-01	17	Private	1	1		0		1	1
GENREI-120	F	M	1999-10-21	2018-01-12	18	Private	1	0	unknown
GENREI-124	F	M	2000-08-17	2018-01-26	17	Private	1	0	unknown
GENREI-125	M	F	1996-09-22	2018-01-12	21	Private	0		unknown
GENREI-128	F	M	2004-08-16	2016-09-07	12	Public	1	0	unknown
GENREI-129	F	M	2001-01-31	2018-09-14	17	Private	1	0	patient overwhelmed, deferred
GENREI-130	F	M	2002-03-12	2016-09-21	14	Public	0
GENREI-133	F	M	2001-07-04	2018-05-02	16	Private	1	0	unknown
GENREI-136	F	M	1999-04-17	2017-10-18	18	Private	1	0	patient declined
GENREI-139	M	F	2001-02-22	2018-01-26	16	Private	1	1		1		1	1
GENREI-140	F	M	2000-07-12	2018-01-17	17	Private	1	0	patient declined
GENREI-142	F	M	2002-07-13	2019-03-08	16	Private	1	0	not documented
GENREI-143	M	F	2004-05-14	2019-02-01	14	Public	1	0	patient declined
GENREI-144	F	M	1998-05-24	2018-12-19	20	Private	1	0	not documented
GENREI-145	F	M	2005-03-15	2018-10-31	13	Private	1	1		0	not documented
GENREI-146	F	M	2005-06-30	2018-12-07	13	Private	1	0	not documented
GENREI-147	F	M	2002-10-29	2019-02-02	16	Private	1	1		0	not documented
GENREI-148	M	F	2002-05-10	2018-12-05	16	Private	1	1		0	not interested
GENREI-149	F	M	2001-03-02	2019-01-16	17	Public	0		not documented
GENREI-151	M	F	2004-04-16	2019-01-11	14	Private	1	1		0	family independenty sought facilities		1		sperm cryopreservation
GENREI-152	F	M	2003-08-16	2019-03-08	15	Public	1	0	patient declined
GENREI-153	F	M	2005-08-08	2019-01-30	13	Public	1	0	patient declined
GENREI-154	F	M	2002-07-12	2019-02-20	16	Public	1	1		0	not documented
GENREI-157	F	M	2002-10-15	2018-12-07	16	Private	1	1		0	family not interested
GENREI-159	F	M	2005-10-16	2018-11-21	13	Private	1	0	patient declined
GENREI-160	M	F	2004-03-01	2018-11-07	14	Private	1	1		0	not documented
GENREI-162	M	F	2004-09-29	2019-02-06	14	Private	1	0	transferring care due to insurance
GENREI-163	F	M	2002-09-27	2019-02-06	16	Private	1	0	not documented
GENREI-164	F	M	2007-05-17	2019-01-11	11	Private	1	0	not documented
GENREI-166	F	M	2005-06-02	2018-11-28	13	Private	1	0	does not want children
GENREI-167	F	M	2002-04-21	2018-11-16	16	Private	1	0	patient and mother declined
GENREI-168	F	M	2001-02-23	2019-03-01	18	Private	1	0	not interested
GENREI-169	F	M	2003-04-08	2018-11-21	15	Private	1	0	not documented
GENREI-170	M	F	2006-03-08	2018-11-07	12	Private	1	0	not documented
GENREI-171	M	F	2000-11-10	2019-03-06	18	Public	1	0	not documented
GENREI-173	M	F	2001-10-14	2019-02-08	17	Private	1	1		0	not documented
GENREI-174	F	M	2002-07-01	2019-01-04	16	Private	1	0	patient/family declined
GENREI-176	F	M	2005-06-15	2018-10-24	13	Private	1	0	not documented
GENREI-177	M	F	2004-04-18	2019-01-25	14	Public	1	0	patient declined
GENREI-179	F	fluid	2001-10-09	2018-10-19	17	Private	1	0	patient/family declined
GENREI-181	F	nonbinary	2004-09-07	2019-01-25	14	Private	1	0	patient declined
GENREI-182	F	M	2003-10-13	2019-02-08	15	Private	0		not documented
GENREI-183	F	M	2004-06-01	2019-01-23	14	Private	1	1		0	not made yet
GENREI-184	F	M	2004-02-19	2019-02-27	15	Private	1	0	not documented
GENREI-185	F	M	2005-03-23	2019-03-08	13	Private	1	1		0	not documented
GENREI-186	M	F	2004-07-10	2019-01-11	14	Private	1	0	not documented
GENREI-187	M	nonbinary	2001-01-15	2018-10-31	17	Private	1	1		1		1	0	unknown/possible future preservation
GENREI-192	F	M	2008-08-29	2019-03-15	10	Private	1	1		1		0	0	Upcoming consultation appointment
GENREI-193	F	M	2003-11-04	2019-03-29	15	Private	1	0	family declined
					Aveerage age TF
					Average age TM
					Average age NB

## Sheet: Raw
Identifier	Assigned Gender	Affirmed Gender	Age at initial visit (years)	REI discussed? (1 = y, 0 = n)	Referral placed? (1 = y, 0 = n)	If not, reason for refusal	REI appointment made? (1 = y, 0 = n)	If reason for no appointment	REI appointment kept? (1 = y, 0 = n)	Fertility preservation procedure performed? (1 = y, 0 = n)	if reason for no procedure	Type of procedure
GENREI-001	F	M	16	1	0	unknown
GENREI-002	M	F	14	1	1		0	unknown
GENREI-003	M	F	17	1	1		0	unknown
GENREI-004	M	F	16	1	0	not specified
GENREI-005	F	M	16	1	0	family to discuss
GENREI-006	M	F	12	1	0	not specified
GENREI-007	F	M	17	1	0	lost to follow-up
GENREI-008	M	F/fluid	10	0		not beginning cross-sex hormones
GENREI-009	F	M	14	1	1		0	unknown
GENREI-010	F	M	18	0		already receiving cross-sex hormones upon initial visit
GENREI-011	M	F	12	1	0	family independently sought faclities, no referral required	0		0	0	attempted sperm-banking but too nervous
GENREI-012	M	F	10	1	0	pre-pubertal
GENREI-013	F	non-conforming	21	1	0
GENREI-014	M	F	12	1	0
GENREI-015	M	F	17	1	1		1		1	0	unknown
GENREI-016	F	M	17	1	1		0	unknown
GENREI-017	M	F	16	1	0	family declined
GENREI-018	F	M	9	0
GENREI-019	F	M	14	1	1		0	concern about delay in beginning treatment
GENREI-020	M	F	18	1	1		1		1	0	unknown
GENREI-021	F	F	14	0		not interested in cross-sex hormones; does not identify as transgender
GENREI-022	F	M	17	1	1		1		1	1		oocyte retrieval
GENREI-023	M	F	13	1	0
GENREI-024	F	M	15	0		not ready for cross-sex hormones (parents)
GENREI-025	F	M	13	1	1		0	unknown
GENREI-026	F	M	16	0		already receiving cross-sex hormones upon initial visit
GENREI-027	M	F	18	0
GENREI-028	F	M	13	1	1		0	unknown
GENREI-029	F	M	14	0
GENREI-030	F	M	14	0		not beginning cross-sex hormones or puberty blocker
GENREI-031	F	M	13	1	0	family declined
GENREI-032	F	M	11	0
GENREI-033	M	F/nonbinary	15	1	0	not interested
GENREI-034	M	F	18	1	0	not interested (patient)
GENREI-035	M	F	15	1	1		1		1	1		sperm preservation
GENREI-036	F	M	15	1	0	does not want children
GENREI-037	F	M	19	1	0	patient declined
GENREI-038	F	M	13	1	0	unknown
GENREI-039	F	M	19	1	1		1		1	0	proceed with other treatments
GENREI-040	M	M/non-conforming	11	0		not interested in cross-sex hormones
GENREI-041	M	F	11	0		not beginning cross-sex hormones or puberty blocker
GENREI-042	F	M	14	0
GENREI-043	M	F	18	1	0	Not planning on having children; idea of masturbation for semen collection too traumatizing
GENREI-044	M	F	7	0		Too young at time of visit, subsequent transfer of care
GENREI-045	F	M	16	1	0	unknown
GENREI-046	F	M	18	0		family not interested in following up in gender clinic
GENREI-047	F	M	13	1	0	not ready for social/medical transition
GENREI-048	M	F	21	1	0	not ready for social/medical transition
GENREI-049	F	M/fluid	14	1	0	unknown
GENREI-050	F	M	13	1	1		0	unknown
GENREI-051	F	M	16	1	1		0	unknown
GENREI-052	F	M	16	1	1		1		1	1	around 3/20/2019	oocyte cryopreservation
GENREI-053	F	M	16	1	1		0	unknown
GENREI-054	F	M	17	1	0
GENREI-055	F	M	12	1	0	patient declined
GENREI-056	F	M	16	1	0	deferred by family
GENREI-057	F	M	14	1	0	unknown
GENREI-058	F	M	15	0
GENREI-059	F	nonbinary	15	1	1		1		1	0	not interested at this time, may consider stopping T in future for oocyte retrieval
GENREI-060	F	M	14	0
GENREI-061	M	fluid	13	1	0	not interested in cross-sex hormones
GENREI-062	F	M	12	0		already on puberty blocker started by other provider
GENREI-063	F	M/fluid	14	0		not beginning cross-sex hormones
GENREI-064	M	F	17	1	1		0	unknown
GENREI-065	M	F	13	1	1		0	did sperm banking without office consult appointment				attempting sperm banking, no consult appointment made to date
GENREI-066	F	M	11	1	0	unknown
GENREI-067	F	M	13	0
GENREI-068	M	F	10	0		Pre-pubertal
GENREI-069	M	nonbinary	14	0		not interested in cross-sex hormones
GENREI-070	F	M	18	1	0	patient declined
GENREI-071	M	F/nonbinary	20	1	1		0	unknown
GENREI-072	F	M	15	0
GENREI-073	F	M/nonbinary	16	1	0	not planning on long-term use of cross-sex hormones
GENREI-074	F	M	14	0
GENREI-075	F	M	16	1	0	does not care about having biological children (many family members adopted)
GENREI-076	M	F	18	0		already receiving cross-sex hormones upon initial visit
GENREI-077	F	M	15	1	0	family declined
GENREI-078	F	nonbinary	13	0		not interested in cross-sex hormones
GENREI-079	F	M	17	1	1		1		0		unknown
GENREI-080	F	M	16	1	0	unknown
GENREI-081	F	nonbinary	13	1	0	not interested in hormone therapy
GENREI-082	F	M	9	1	0	unknown
GENREI-083	M	fluid	11	0		discussion deferred due to active SI
GENREI-084	M	F	21	0		already s/p gender affirmation surgery top/bottom at time of initial visit
GENREI-085	M	F	21	0		already s/p gender affirmation surgery top/bottom at time of initial visit
GENREI-086	F	M	13	1	0	unknown
GENREI-087	F	M	16	1	0	unknown
GENREI-088	F	M	14	1	0	saw REI prior to initial Gender appointment	1		1	0	unknown
GENREI-089	F	M	17	1	0	unknown
GENREI-090	F	M	17	1	0	already receiving cross-sex hormones upon initial visit
GENREI-091	F	M	16	1	0	Unknown
GENREI-092	F	M	19	1	0	unknown
GENREI-093	M	F	15	1	1		0	not interested in having biological children
GENREI-094	F	M	16	1	0	patient declined
GENREI-095	F	M	17	1	0	already receiving cross-sex hormones upon initial visit, declined
GENREI-096	M	F	10	1	0	pre-pubertal
GENREI-097	F	M	16	1	1		0	not interested in having biological children
GENREI-098	F	M	14	1	0	patient declined
GENREI-099	F	M	14	0		not beginning cross-sex hormones or puberty blocker
GENREI-100	M	F	10	0		pre-pubertal
GENREI-101	F	M	16	1	0
GENREI-102	M	F	11	1	1		1		1	0	do not want to allow for pubertal progression in order to preserve sperm
GENREI-103	M	F	17	1	0	patient declined
GENREI-104	M	F	11	0
GENREI-105	M	nonbinary	19	1	1		1		1	1		electroejaculation under anesthesia
GENREI-106	F	M	16	1	0	patient declined
GENREI-107	F	M	16	1	0	unknown
GENREI-108	M	F	17	1	1		0	sperm banking without office consult appointment	0	1		semen sample collection, no office consultation
GENREI-109	F	fluid	12	1	0	not beginning cross-sex hormones or puberty blocker
GENREI-110	M	F	15	1	1		1		1	0
GENREI-111	F	M	15	1	0	unknown, not beginning cross-sex hormones
GENREI-112	F	M	15	1	0	unknown
GENREI-113	M	F	15	1	0	unknown
GENREI-114	F	M	14	0
GENREI-115	F	M	14	1	0	family declined
GENREI-116	M	F	18	0		already receiving cross-sex hormones upon initial visit
GENREI-117	F	nonbinary	15	1	0	family declined
GENREI-118	M	F	17	1	2		0
GENREI-119	M	F	19	0		already receiving cross-sex hormones upon initial visit, already did sperm-banking in early 2017						sperm-banking done prior to initial visit
GENREI-120	F	M	18	1	0	unknown
GENREI-121	M	nonbinary	12	0		not beginning cross-sex hormones or puberty blocker
GENREI-122	F	nonbinary	11	0		unknown, not beginning cross-sex hormones
GENREI-123	M	F/nonbinary	11	0		unknown, not beginning cross-sex hormones or puberty blocker
GENREI-124	F	M	17	1	0	unknown
GENREI-125	M	F	21	0		unknown
GENREI-126	M	F	14	0		not beginning cross-sex hormones or puberty blocker
GENREI-127	F	M/nonbinary	16	0		unknown, not beginning cross-sex hormones or puberty blocker
GENREI-128	F	M	12	1	0	unknown
GENREI-129	F	M	17	1	0	patient overwhelmed, deferred
GENREI-130	F	M	14	0
GENREI-131	F	M	15	0		already receiving cross-sex hormones upon initial visit
GENREI-132	M	F	9	1	0	unknown
GENREI-133	F	M	16	1	0	unknown
GENREI-134	F	M	13	0		not interested in cross-sex hormones
GENREI-135	F	M	17	0		already receiving cross-sex hormones upon initial visit
GENREI-136	F	M	18	1	0	patient declined
GENREI-137	F	nonbinary	18	0		not beginning cross-sex hormones
GENREI-138	M	F	17	0		already receiving cross-sex hormones upon initial visit
GENREI-139	M	F	16	1	1		1
GENREI-140	F	M	17	1	0	patient declined
GENREI-141	F	M	6	0		not beginning cross-sex hormones
GENREI-142	F	M	16	1	0	not documented
GENREI-143	M	F	14	1	0	patient declined
GENREI-144	F	M	20	1	0	not documented
GENREI-145	F	M	13	1	1		0	not documented
GENREI-146	F	M	13	1	0	not documented
GENREI-147	F	M	16	1	1		0	not documented
GENREI-148	M	F	16	1	1		0	not interested
GENREI-149	F	M	17	0		not documented
GENREI-150	F	M	13	1	0	family considering, already receiving pubertal blockade at time of initial visit
GENREI-151	M	F	14	1	1		0	family independenty sought facilities		1		sperm cryopreservation
GENREI-152	F	M	15	1	0	patient declined
GENREI-153	F	M	13	1	0	patient declined
GENREI-154	F	M	16	1	1		0	not documented
GENREI-155	F	M	10	1	0	pre-pubertal/pre-menarchal
GENREI-156	F	M	16	0		family not ready for medical transition
GENREI-157	F	M	16	1	1		0	family not interested
GENREI-158	F	M	12	1	0	family not ready for medical transition
GENREI-159	F	M	13	1	0	patient declined
GENREI-160	M	F	14	1	1		0	not documented
GENREI-161	F	M	21	1	0	not interested, already receiving gender affirming therapy at time of initial visit
GENREI-162	M	F	14	1	0	transferring care due to insurance
GENREI-163	F	M	16	1	0	not documented
GENREI-164	F	M	11	1	0	not documented
GENREI-165	M	F	10	1	0	pre-pubertal/pre-menarchal
GENREI-166	F	M	13	1	0	does not want children
GENREI-167	F	M	16	1	0	patient and mother declined
GENREI-168	F	M	18	1	0	not interested
GENREI-169	F	M	15	1	0	not documented
GENREI-170	M	F	12	1	0	not documented
GENREI-171	M	F	18	1	0	not documented
GENREI-172	F	M	15	0	0	already receiving gender affirming therapy at time of initial visit
GENREI-173	M	F	17	1	1		0	not documented
GENREI-174	F	M	16	1	0	patient/family declined
GENREI-175	F	fluid	14	0		not interested in hormonal therapy
GENREI-176	F	M	13	1	0	not documented
GENREI-177	M	F	14	1	0	patient declined
GENREI-178	F	M	10	0		pre-pubertal/pre-menarchal
GENREI-179	F	fluid	17	1	0	patient/family declined
GENREI-180	F	M	15	0		family not ready for medical transition
GENREI-181	F	nonbinary	14	1	0	patient declined
GENREI-182	F	M	15	0		not documented
GENREI-183	F	M	14	1	1		0	not made yet
GENREI-184	F	M	15	1	0	not documented
GENREI-185	F	M	13	1	1		0	not documented
GENREI-186	M	F	14	1	0	not documented
GENREI-187	M	nonbinary	17	1	1		1		1	0	unknown/possible future preservation
GENREI-188	F	M	9	0		pre-pubertal
GENREI-189	M	F	8	0		pre-pubertal
GENREI-190	M	F	8	0		pre-pubertal
GENREI-191	M	F	15	0		too overwhelmed, dicussion deferred; also pre-pubertal
GENREI-192	F	M	10	1	1		1		0	0	Upcoming consultation appointment
GENREI-193	F	M	15	1	0	family declined
